# Supplementary material for: Identification of Unique Genetic Biomarkers of Various Subtypes of Glomerulonephritis Using Machine Learning and Deep Learning
Source: Biomolecules. 2022 Sep 10;12(9):1276. doi: 10.3390/biom12091276 (PMC9496457; doi:10.3390/biom12091276)
Supplement: Supplementary file 1 [file biomolecules-12-01276-s001.zip › biomolecules-1894402-supplementary final/Supplementary table3.xlsx]

## Sheet: Sheet1
Gene	AUC in data1	AUC in data2
A2M	79.2538	67.465
ACKR1	63.5598	69.1338
ACTG1	69.759	69.465
ADA2	74.216	67.9236
ADAR	73.8095	68.7771
ADCYAP1R1	66.6667	60.9554
ADIPOR2	67.4361	75.2866
ADM2	72.8223	62.1401
ADRB2	88.9663	65.0955
AKT2	65.4762	66.0892
ALB	85.3078	69.0573
AMBN	73.2578	66.6497
AMHR2	73.1417	66.3567
APOBEC3G	79.3409	73.8981
APOH	82.7091	69.0446
ARG2	83.7398	78.9045
ARTN	77.4245	62.6497
AVPR1A	72.9384	61.707
B2M	61.6434	69.949
BCL10	75.0145	66.9554
BID	83.3188	68.828
BIRC5	68.7573	67.7962
BMP5	73.3159	64.6752
BMP7	73.5482	73.8981
BMPR1B	72.8804	66.9172
BPIFA1	68.4959	62.7643
BRD8	76.4518	73.2994
C3	80.1974	69.3248
C3AR1	81.1702	61.0828
CALCA	79.399	66.7389
CASP3	81.8089	71.758
CCL1	75.1887	61.707
CCL20	73.7079	73.5287
CCL25	67.0732	63.0701
CCL5	85.061	70.6497
CCL8	82.9994	71.0573
CCR1	86.7596	69.5032
CCR4	68.1475	61.707
CD247	88.342	64.5605
CD3D	73.9547	70.1656
CD40	75.363	63.4268
CD48	93.0023	72.828
CD86	82.9268	65.8981
CDK4	73.0401	72.586
CGA	79.5441	73.949
CHGB	71.1527	74.6624
CHP2	83.1736	72.3694
CKLF	88.5889	67.0828
CMTM6	71.9657	73.8344
CRABP1	78.0197	73.5669
CRH	75.6823	57.9618
CRIM1	72.5465	71.5032
CRLF3	87.1516	66.7643
CSF1R	89.1551	66.2548
CSF2RB	65.5488	69.7325
CSH2	70.6301	66.051
CSHL1	84.8868	73.9363
CSK	87.1806	69.6433
CTF1	77.8238	78.6624
CTSS	90.1278	72.9554
CX3CR1	93.0894	82.242
CXCL1	81.1266	68.7962
CXCL8	77.0035	67.5287
CYBB	88.8647	69.8217
DCK	76.3357	73.4904
DDX58	70.4123	76.2548
DEFB1	77.86	84.2803
ECD	79.1376	74.6369
EGF	84.277	69.0955
EGFR	77.4535	63.172
EIF2AK2	62.2677	66.8535
ESM1	74.9564	78.5987
ESR1	78.223	66.3822
ESRRG	80.5604	72.5096
FAS	78.0633	66.4013
FCER1G	88.8211	65.8981
FCGR2B	70.122	64.3822
FGF1	66.5215	78.535
FGF16	70.9059	62.5732
FGF6	72.8586	61.7389
GAST	67.5523	64.2803
GBP2	91.5215	67.8981
GCGR	80.4007	74.0382
GDF15	60.4965	70.2038
GDF2	72.4013	65.0064
GDF9	76.597	67.5414
GDNF	68.2056	59.1592
GHR	82.6074	77.7707
GIPR	75.6823	64.242
GLP1R	72.4303	61.6433
GMFB	68.6266	67.465
GMFG	85.2497	62.5478
GNAI1	79.7038	72.9045
GNRH2	67.7846	59.0955
GRB2	82.0848	70.879
GRN	70.0639	70.5223
HCK	90.9553	66.7134
HDAC1	74.2451	66.9554
HLA-A	73.6353	76.4204
HLA-B	75.2758	71.7834
HLA-C	68.0459	64.1019
HLA-DMA	78.0633	70.9172
HLA-DMB	83.885	72.5605
HLA-DPA1	76.9309	71.0064
HLA-DPB1	67.8717	68.3057
HLA-DQB1	65.752	64.1656
HLA-DRA	75.6243	70.7516
HLA-DRB1	77.8746	70.4204
HLA-E	67.8136	61.3758
HLA-F	73.1417	69.4395
HLA-G	70.122	64.9172
HMOX1	76.7422	73.7962
HNF4A	81.9686	68.1146
HRAS	74.0708	63.5796
HRG	86.6434	77.4904
HSPA1L	72.198	64.6115
HSPA4	72.59	63.7962
HSPA5	71.9367	66.6369
HTR1A	66.8844	69.949
HTR3A	66.7175	61.4013
ICAM2	80.6475	61.758
IFI30	88.7921	73.5159
IFIH1	77.9036	76.5478
IFITM1	81.9832	69.0955
IFNAR1	84.9739	71.5541
IFNAR2	90.4326	70.4204
IFNGR2	84.2334	70.242
IGF1	81.1266	60.6369
IKBKB	78.4117	78.7006
IL10RA	90.331	69.4522
IL10RB	78.6005	76.2038
IL13	80.212	65.9618
IL13RA1	73.2578	65.9108
IL22RA1	73.8966	62.4841
IL24	61.5563	67.4841
IL2RB	87.6597	66.7389
IL2RG	73.7224	61.0446
IL32	78.7166	67.3758
IL6R	68.6121	80.2038
IL7R	67.0151	63.414
INHA	77.0035	71.8217
INSR	74.2451	71.5796
IRF1	87.7033	64.3949
IRF7	82.9413	71.707
IRF9	68.4379	64.9172
ISG15	77.2358	67.0382
ISG20	85.3368	68.8917
ISG20L2	81.7218	65.5669
ITGAL	87.7033	64.0382
ITGB2	88.0226	70.6879
JAK1	78.8473	70.4076
JUN	55.8362	67.9873
KL	81.5621	63.9236
KNG1	76.4518	64.1401
LCK	85.4384	66.7006
LCN2	67.5377	69.6433
LCP2	82.259	65.7707
LEFTY1	72.6045	71.4395
LIFR	68.2927	75.3885
LTA	68.2927	62.5732
LTB	86.5273	78.9936
LTF	83.3769	74.6369
LYN	85.5691	73.8854
LYZ	89.0534	77.8981
MANF	87.5871	67.9936
MAP2K1	81.8961	62.5987
MAPK1	79.3264	65.4013
MAPK14	72.0528	70.242
MAPK8	68.0604	67.8471
MAPT	81.5621	74.6369
MARCO	82.0557	60.9554
MC2R	68.1185	62.7898
MDK	74.579	70.4841
MR1	72.3287	63.7962
MTNR1A	76.234	80.0764
MX1	67.3055	69.5541
MX2	75.5517	62.9809
MYDGF	88.6905	65.3758
NCK1	66.1585	80.5987
NDRG1	70.122	67.2739
NFKB1	67.712	73.6178
NFKBIA	70.1945	85.9873
NFKBIE	90.0261	73.6688
NFYA	85.0755	68.2038
NOX1	76.8002	66.6879
NOX5	64.9826	66
NPPA	74.1144	71.1847
NPY	64.91	58.3567
NR0B2	77.8746	82.4459
NR2C1	76.7712	63.1975
NR3C1	74.158	73.5796
NR4A1	61.6725	88.0892
NR4A3	73.3595	75.2611
NR6A1	69.1202	63.0828
NRP1	79.6312	68.6242
OAS1	76.9744	73.9745
OSMR	78.2666	69.758
PAK4	66.7973	65.5032
PGLYRP4	75.0871	62.0764
PIK3CD	69.6138	71.3121
PLAAT4	83.8415	66.4968
PLSCR1	71.9077	70.2293
PLXND1	76.9599	63.6306
PPARA	73.0691	71.3503
PPARG	80.7346	68.879
PRL	65.1713	67.7962
PSMB8	84.2044	69.4395
PSMD1	73.0256	77.2357
PSMD14	73.766	72.7006
PSMD2	76.6986	67.3631
PSMD4	79.6748	60.4841
PSMD7	81.2718	66.6752
PTGDS	67.2909	78.9682
PTGER3	69.6574	80.2038
PTGER4	70.993	65.9108
PTPN6	87.6887	63.0828
PTPRC	84.1609	72.3567
PYY	70.7462	63.1338
RAC2	89.6487	70.3694
RARB	75.1597	70.9299
RBP1	82.8542	67.3376
RFX5	80.6475	68.8408
RFXANK	71.5157	75.2229
RHOA	76.2921	67.3885
RNASEL	69.2509	75.0446
RORA	72.8513	74.3567
RORC	82.5203	73.1592
S100A10	76.8002	71.2102
S100A11	84.4512	71.5287
S100A13	75.1161	75.0701
S100A8	70.4123	65.0064
SEM1	76.2485	69.5223
SEMA3G	64.9245	83.6561
SEMA6C	72.7497	61.9682
SEMA6D	75.8566	76.1911
SHC1	82.3606	68.3312
SHC3	68.946	67.4841
SLC29A3	82.4768	76.9299
SLIT2	75.8711	71.2229
SLPI	63.3275	74.4713
SST	71.1237	72.1529
SSTR2	82.5784	75.3758
STAB2	75.1016	61.8535
TANK	77.831	73.9873
TAP1	81.4895	68.3949
TAPBPL	68.5105	65.4904
TCF7L2	61.5708	69.0318
TG	72.0819	64.2166
TGFA	79.0505	67.7261
THRA	70.3542	69.5669
TKFC	82.3171	70.2675
TLR1	89.5035	78.6369
TLR2	82.0557	67.0828
TMSB10	84.4948	74.6242
TMSB15A	75.1016	66.5605
TNC	75.6969	70.7006
TNFRSF11B	73.9692	78.1146
TNFRSF14	74.2741	70.8662
TNFRSF1B	89.8229	66.9299
TNFSF10	79.9797	74.1656
TRIM22	71.1382	71.0701
TRIM27	87.8339	74.1783
TRIM5	75.9437	71.2994
TXLNA	67.0006	66.0892
TYMP	70.122	62.9936
TYROBP	88.1098	70.293
VAV1	84.9448	64.6369
VCAM1	75.7404	71.5414
VDR	73.5192	70.3312
VEGFC	83.4785	68.7134
VIM	71.9077	73.758
WFDC2	63.1823	83.9745
ZAP70	77.5407	63.3376
ZC3HAV1	72.0964	70.2803
