# Supplementary material for: Identification of Unique Genetic Biomarkers of Various Subtypes of Glomerulonephritis Using Machine Learning and Deep Learning
Source: Biomolecules. 2022 Sep 10;12(9):1276. doi: 10.3390/biom12091276 (PMC9496457; doi:10.3390/biom12091276)
Supplement: Supplementary file 1 [file biomolecules-12-01276-s001.zip › biomolecules-1894402-supplementary final/Supplementary table4.xlsx]

## Sheet: Glomeruli
Types	Characteristic genes
Con	B2M', 'GDF2', 'GRN', 'PLSCR1', 'LEFTY1', 'CHP2', 'TYMP', 'NFKBIA', 'MDK', 'AVPR1A', 'IGF1', 'HLA-DRA', 'CGA', 'INHA', 'S100A11', 'CD3D', 'PSMD7', 'TKFC', 'SSTR2', 'INSR'
DN	AVPR1A', 'GDF9', 'SEMA6C', 'ADA2', 'SSTR2', 'ZAP70', 'GRN', 'CSF2RB', 'GNAI1', 'HRG', 'PPARA', 'CD3D', 'TANK', 'NFKB1', 'RORC', 'HLA-DRA', 'LEFTY1', 'PLSCR1', 'SHC1', 'HLA-DPA1'
FSGS	NFYA', 'MDK', 'BRD8', 'ADA2', 'JAK1', 'MC2R', 'DDX58', 'GCGR', 'VDR', 'SEMA6D', 'BMP7', 'PPARA', 'HLA-DRA', 'SLIT2', 'ITGAL', 'NFKB1', 'NR3C1', 'CXCL8', 'RNASEL', 'PTGER3'
HT	TYMP', 'GRN', 'AMBN', 'CRIM1', 'SHC3', 'CCR4', 'ESR1', 'RFXANK', 'SEMA6C', 'TNFSF10', 'A2M', 'PTGDS', 'NFKBIA', 'PSMD4', 'TANK', 'ZAP70', 'DCK', 'APOBEC3G', 'GLP1R', 'TGFA'
IgAN	INSR', 'PSMD7', 'GRN', 'TYMP', 'GDF9', 'JAK1', 'MDK', 'NFKB1', 'NFYA', 'ADA2', 'GDF2', 'AVPR1A', 'RFX5', 'BIRC5', 'CCL25', 'AMBN', 'ADCYAP1R1', 'JUN', 'CSF1R', 'HSPA4'
MCD	PSMD7', 'GRN', 'TNFRSF11B', 'TYMP', 'GIPR', 'NFKB1', 'CSHL1', 'CRH', 'PLSCR1', 'DCK', 'RFX5', 'TLR2', 'APOBEC3G', 'SSTR2', 'HSPA5', 'IL24', 'PPARA', 'NPPA', 'IL10RB', 'HSPA4'
MGN	NFKBIE', 'IL32', 'AVPR1A', 'PSMD7', 'CCL25', 'MAP2K1', 'NFKB1', 'HTR1A', 'HLA-A', 'TNFRSF14', 'OSMR', 'CMTM6', 'INSR', 'HSPA4', 'PLAAT4', 'EGFR', 'B2M', 'TMSB15A', 'GDF2', 'INHA'
RPGN	PAK4', 'CALCA', 'C3', 'C3AR1', 'ITGAL', 'IL2RG', 'CD86', 'THRA', 'PSMD7', 'INSR', 'CXCL8', 'MAPK14', 'ZC3HAV1', 'OSMR', 'TYMP', 'LEFTY1', 'CXCL1', 'SLPI', 'SSTR2', 'PLAAT4'
SLE	GRN', 'B2M', 'DDX58', 'EIF2AK2', 'PTGDS', 'AVPR1A', 'PSMD1', 'ALB', 'PSMD7', 'C3AR1', 'IL10RA', 'FGF6', 'IFITM1', 'DCK', 'AKT2', 'CHP2', 'APOBEC3G', 'JUN', 'NFYA', 'PSMD4'

## Sheet: Tubulointerstitium
Types	Characteristic genes
Con	NFKBIA', 'ADIPOR2', 'MTNR1A', 'IRF9', 'MAPT', 'NOX5', 'GDF15', 'GDF9', 'FGF6', 'NR0B2', 'TCF7L2', 'CRABP1', 'OAS1', 'NR4A1', 'PLSCR1', 'GCGR', 'IL10RB', 'DEFB1', 'NFKB1', 'ARG2'
DN	PLSCR1', 'CXCL8', 'TRIM22', 'CXCL1', 'PLXND1', 'GIPR', 'GLP1R', 'PSMD1', 'IFITM1', 'ACKR1', 'RORC', 'MAP2K1', 'ACTG1', 'SLC29A3', 'S100A8', 'GDF9', 'TNFRSF11B', 'NDRG1', 'DCK', 'FGF16'
FSGS	ADA2', 'VEGFC', 'NPY', 'ZAP70', 'IFNGR2', 'BRD8', 'SEMA6D', 'JUN', 'TGFA', 'RFX5', 'MAPK14', 'CRABP1', 'TLR2', 'MAPT', 'HRAS', 'SHC1', 'BMPR1B', 'NOX5', 'DDX58', 'HLA-DPB1'
HT	NR4A3', 'NR4A1', 'S100A8', 'ADIPOR2', 'SEMA6C', 'TLR2', 'MAPK8', 'ECD', 'PLXND1', 'NFKBIA', 'CCL8', 'WFDC2', 'KNG1', 'NR0B2', 'VEGFC', 'EGF', 'IL22RA1', 'GDNF', 'HMOX1', 'HRAS'
IgAN	MAP2K1', 'CSF1R', 'PTPN6', 'ZAP70', 'CD86', 'GBP2', 'HMOX1', 'ADA2', 'VEGFC', 'MX1', 'GDNF', 'MAPT', 'OAS1', 'CTF1', 'GCGR', 'HRAS', 'IL10RB', 'SST', 'FCGR2B', 'CRIM1'
MCD	MDK', 'PPARG', 'NFYA', 'CRABP1', 'ZAP70', 'NOX1', 'ADIPOR2', 'MC2R', 'OAS1', 'HLA-G', 'ECD', 'IL10RB', 'EGF', 'ISG15', 'GDF15', 'LIFR', 'AKT2', 'THRA', 'GCGR', 'IGF1'
MGN	ZAP70', 'VEGFC', 'MAP2K1', 'GDF15', 'PPARG', 'MAPT', 'NOX5', 'RORC', 'CRABP1', 'BID', 'NR4A3', 'SEMA6C', 'CXCL8', 'PSMD1', 'CMTM6', 'HMOX1', 'KNG1', 'EGF', 'VCAM1', 'IFI30'
RPGN	OAS1', 'MAP2K1', 'GDNF', 'GDF2', 'FGF1', 'ECD', 'PSMD1', 'MARCO', 'CGA', 'BRD8', 'ZAP70', 'PIK3CD', 'S100A8', 'OSMR', 'GBP2', 'NR2C1', 'HMOX1', 'FGF16', 'SLC29A3', 'CRH'
SLE	ADIPOR2', 'OAS1', 'EIF2AK2', 'MX1', 'PLSCR1', 'IRF9', 'NFKB1', 'CD40', 'GRB2', 'TKFC', 'PSMD1', 'CD86', 'MX2', 'RFXANK', 'CRIM1', 'IL10RA', 'S100A13', 'MDK', 'IFITM1', 'SHC3'
